# Supplementary material for: Separation and recovery of exotic radiolanthanides from irradiated tantalum targets for half-life measurements
Source: PLoS One. 2020 Jul 9;15(7):e0235711. doi: 10.1371/journal.pone.0235711 (PMC7347176; doi:10.1371/journal.pone.0235711)
Supplement: S1 File — (ZIP) [file pone.0235711.s001.zip]

Archive with 291 entries (288 files):
- Suplementary_info/
- Suplementary_info/background.CNF
- Suplementary_info/DGA_HCl_005M.CNF
- Suplementary_info/DGA_HCl_4M.CNF
- Suplementary_info/DGA_HNO3.CNF
- Suplementary_info/Dy_tracer.CNF
- Suplementary_info/Gd_tracer.CNF
- Suplementary_info/ICP-MS_weights.xls
- Suplementary_info/ICP_MS.xlsx
- Suplementary_info/LnF3_dissolved.CNF
- Suplementary_info/LN_HNO3_4M.CNF
- Suplementary_info/Sm_tracer.CNF
- Suplementary_info/Sykam_A/
- Suplementary_info/Sykam_A/blank.CNF
- Suplementary_info/Sykam_A/F1.CNF
- Suplementary_info/Sykam_A/F10.CNF
- Suplementary_info/Sykam_A/F100.CNF
- Suplementary_info/Sykam_A/F101.CNF
- Suplementary_info/Sykam_A/F102.CNF
- Suplementary_info/Sykam_A/F103.CNF
- Suplementary_info/Sykam_A/F104.CNF
- Suplementary_info/Sykam_A/F105.CNF
- Suplementary_info/Sykam_A/F106.CNF
- Suplementary_info/Sykam_A/F107.CNF
- Suplementary_info/Sykam_A/F108.CNF
- Suplementary_info/Sykam_A/F109.CNF
- Suplementary_info/Sykam_A/F11.CNF
- Suplementary_info/Sykam_A/F110.CNF
- Suplementary_info/Sykam_A/F111.CNF
- Suplementary_info/Sykam_A/F112.CNF
- Suplementary_info/Sykam_A/F113.CNF
- Suplementary_info/Sykam_A/F114.CNF
- Suplementary_info/Sykam_A/F115.CNF
- Suplementary_info/Sykam_A/F116.CNF
- Suplementary_info/Sykam_A/F117.CNF
- Suplementary_info/Sykam_A/F118.CNF
- Suplementary_info/Sykam_A/F119.CNF
- Suplementary_info/Sykam_A/F12.CNF
- Suplementary_info/Sykam_A/F120.CNF
- Suplementary_info/Sykam_A/F121.CNF
- Suplementary_info/Sykam_A/F122.CNF
- Suplementary_info/Sykam_A/F123.CNF
- Suplementary_info/Sykam_A/F124.CNF
- Suplementary_info/Sykam_A/F125.CNF
- Suplementary_info/Sykam_A/F126.CNF
- Suplementary_info/Sykam_A/F127.CNF
- Suplementary_info/Sykam_A/F128.CNF
- Suplementary_info/Sykam_A/F129.CNF
- Suplementary_info/Sykam_A/F13.CNF
- Suplementary_info/Sykam_A/F130.CNF
- Suplementary_info/Sykam_A/F131.CNF
- Suplementary_info/Sykam_A/F132.CNF
- Suplementary_info/Sykam_A/F133.CNF
- Suplementary_info/Sykam_A/F134.CNF
- Suplementary_info/Sykam_A/F135.CNF
- Suplementary_info/Sykam_A/F136.CNF
- Suplementary_info/Sykam_A/F14.CNF
- Suplementary_info/Sykam_A/F15.CNF
- Suplementary_info/Sykam_A/F16.CNF
- Suplementary_info/Sykam_A/F17.CNF
- Suplementary_info/Sykam_A/F18.CNF
- Suplementary_info/Sykam_A/F19.CNF
- Suplementary_info/Sykam_A/F2.CNF
- Suplementary_info/Sykam_A/F20.CNF
- Suplementary_info/Sykam_A/F21.CNF
- Suplementary_info/Sykam_A/F22.CNF
- Suplementary_info/Sykam_A/F23.CNF
- Suplementary_info/Sykam_A/F24.CNF
- Suplementary_info/Sykam_A/F25.CNF
- Suplementary_info/Sykam_A/F26.CNF
- Suplementary_info/Sykam_A/F27.CNF
- Suplementary_info/Sykam_A/F28.CNF
- Suplementary_info/Sykam_A/F29.CNF
- Suplementary_info/Sykam_A/F3.CNF
- Suplementary_info/Sykam_A/F30.CNF
- Suplementary_info/Sykam_A/F31.CNF
- Suplementary_info/Sykam_A/F32.CNF
- Suplementary_info/Sykam_A/F33.CNF
- Suplementary_info/Sykam_A/F34.CNF
- Suplementary_info/Sykam_A/F35.CNF
- Suplementary_info/Sykam_A/F36.CNF
- Suplementary_info/Sykam_A/F37.CNF
- Suplementary_info/Sykam_A/F38.CNF
- Suplementary_info/Sykam_A/F39.CNF
- Suplementary_info/Sykam_A/F4.CNF
- Suplementary_info/Sykam_A/F40.CNF
- Suplementary_info/Sykam_A/F41.CNF
- Suplementary_info/Sykam_A/F42.CNF
- Suplementary_info/Sykam_A/F43.CNF
- Suplementary_info/Sykam_A/F44.CNF
- Suplementary_info/Sykam_A/F45.CNF
- Suplementary_info/Sykam_A/F46.CNF
- Suplementary_info/Sykam_A/F47.CNF
- Suplementary_info/Sykam_A/F48.CNF
- Suplementary_info/Sykam_A/F49.CNF
- Suplementary_info/Sykam_A/F5.CNF
- Suplementary_info/Sykam_A/F50.CNF
- Suplementary_info/Sykam_A/F51.CNF
- Suplementary_info/Sykam_A/F52.CNF
- Suplementary_info/Sykam_A/F53.CNF
- Suplementary_info/Sykam_A/F54.CNF
- Suplementary_info/Sykam_A/F55.CNF
- Suplementary_info/Sykam_A/F56.CNF
- Suplementary_info/Sykam_A/F57.CNF
- Suplementary_info/Sykam_A/F58.CNF
- Suplementary_info/Sykam_A/F59.CNF
- Suplementary_info/Sykam_A/F6.CNF
- Suplementary_info/Sykam_A/F60.CNF
- Suplementary_info/Sykam_A/F61.CNF
- Suplementary_info/Sykam_A/F62.CNF
- Suplementary_info/Sykam_A/F63.CNF
- Suplementary_info/Sykam_A/F64.CNF
- Suplementary_info/Sykam_A/F65.CNF
- Suplementary_info/Sykam_A/F66.CNF
- Suplementary_info/Sykam_A/F67.CNF
- Suplementary_info/Sykam_A/F68.CNF
- Suplementary_info/Sykam_A/F69.CNF
- Suplementary_info/Sykam_A/F7.CNF
- Suplementary_info/Sykam_A/F70.CNF
- Suplementary_info/Sykam_A/F71.CNF
- Suplementary_info/Sykam_A/F72.CNF
- Suplementary_info/Sykam_A/F73.CNF
- Suplementary_info/Sykam_A/F74.CNF
- Suplementary_info/Sykam_A/F75.CNF
- Suplementary_info/Sykam_A/F76.CNF
- Suplementary_info/Sykam_A/F77.CNF
- Suplementary_info/Sykam_A/F78.CNF
- Suplementary_info/Sykam_A/F79.CNF
- Suplementary_info/Sykam_A/F8.CNF
- Suplementary_info/Sykam_A/F80.CNF
- Suplementary_info/Sykam_A/F81.CNF
- Suplementary_info/Sykam_A/F82.CNF
- Suplementary_info/Sykam_A/F83.CNF
- Suplementary_info/Sykam_A/F84.CNF
- Suplementary_info/Sykam_A/F85.CNF
- Suplementary_info/Sykam_A/F86.CNF
- Suplementary_info/Sykam_A/F87.CNF
- Suplementary_info/Sykam_A/F88.CNF
- Suplementary_info/Sykam_A/F89.CNF
- Suplementary_info/Sykam_A/F9.CNF
- Suplementary_info/Sykam_A/F90.CNF
- Suplementary_info/Sykam_A/F91.CNF
- Suplementary_info/Sykam_A/F92.CNF
- Suplementary_info/Sykam_A/F93.CNF
- Suplementary_info/Sykam_A/F94.CNF
- Suplementary_info/Sykam_A/F95.CNF
- Suplementary_info/Sykam_A/F96.CNF
- Suplementary_info/Sykam_A/F97.CNF
- Suplementary_info/Sykam_A/F98.CNF
- Suplementary_info/Sykam_A/F99.CNF
- Suplementary_info/Sykam_B/
- Suplementary_info/Sykam_B/1.CNF
- Suplementary_info/Sykam_B/10.CNF
- Suplementary_info/Sykam_B/100.CNF
- Suplementary_info/Sykam_B/101.CNF
- Suplementary_info/Sykam_B/102.CNF
- Suplementary_info/Sykam_B/103.CNF
- Suplementary_info/Sykam_B/104.CNF
- Suplementary_info/Sykam_B/105.CNF
- Suplementary_info/Sykam_B/106.CNF
- Suplementary_info/Sykam_B/107.CNF
- Suplementary_info/Sykam_B/108.CNF
- Suplementary_info/Sykam_B/109.CNF
- Suplementary_info/Sykam_B/11.CNF
- Suplementary_info/Sykam_B/110.CNF
- Suplementary_info/Sykam_B/111.CNF
- Suplementary_info/Sykam_B/112.CNF
- Suplementary_info/Sykam_B/113.CNF
- Suplementary_info/Sykam_B/114.CNF
- Suplementary_info/Sykam_B/115.CNF
- Suplementary_info/Sykam_B/116.CNF
- Suplementary_info/Sykam_B/117.CNF
- Suplementary_info/Sykam_B/118.CNF
- Suplementary_info/Sykam_B/119.CNF
- Suplementary_info/Sykam_B/12.CNF
- Suplementary_info/Sykam_B/120.CNF
- Suplementary_info/Sykam_B/121.CNF
- Suplementary_info/Sykam_B/122.CNF
- Suplementary_info/Sykam_B/123.CNF
- Suplementary_info/Sykam_B/124.CNF
- Suplementary_info/Sykam_B/125.CNF
- Suplementary_info/Sykam_B/126.CNF
- Suplementary_info/Sykam_B/127.CNF
- Suplementary_info/Sykam_B/128.CNF
- Suplementary_info/Sykam_B/129.CNF
- Suplementary_info/Sykam_B/13.CNF
- Suplementary_info/Sykam_B/130.CNF
- Suplementary_info/Sykam_B/131.CNF
- Suplementary_info/Sykam_B/132.CNF
- Suplementary_info/Sykam_B/133.CNF
- Suplementary_info/Sykam_B/134.CNF
- Suplementary_info/Sykam_B/135.CNF
- Suplementary_info/Sykam_B/136.CNF
- Suplementary_info/Sykam_B/137.CNF
- Suplementary_info/Sykam_B/138.CNF
- Suplementary_info/Sykam_B/139.CNF
- Suplementary_info/Sykam_B/14.CNF
- Suplementary_info/Sykam_B/140.CNF
- Suplementary_info/Sykam_B/15.CNF
- Suplementary_info/Sykam_B/16.CNF
- Suplementary_info/Sykam_B/17.CNF
- Suplementary_info/Sykam_B/18.CNF
- Suplementary_info/Sykam_B/19.CNF
- Suplementary_info/Sykam_B/2.CNF
- Suplementary_info/Sykam_B/20.CNF
- Suplementary_info/Sykam_B/21.CNF
- Suplementary_info/Sykam_B/22.CNF
- Suplementary_info/Sykam_B/23.CNF
- Suplementary_info/Sykam_B/24.CNF
- Suplementary_info/Sykam_B/25.CNF
- Suplementary_info/Sykam_B/26.CNF
- Suplementary_info/Sykam_B/27.CNF
- Suplementary_info/Sykam_B/28.CNF
- Suplementary_info/Sykam_B/29.CNF
- Suplementary_info/Sykam_B/3.CNF
- Suplementary_info/Sykam_B/30.CNF
- Suplementary_info/Sykam_B/31.CNF
- Suplementary_info/Sykam_B/32.CNF
- Suplementary_info/Sykam_B/33.CNF
- Suplementary_info/Sykam_B/34.CNF
- Suplementary_info/Sykam_B/35.CNF
- Suplementary_info/Sykam_B/36.CNF
- Suplementary_info/Sykam_B/37.CNF
- Suplementary_info/Sykam_B/38.CNF
- Suplementary_info/Sykam_B/39.CNF
- Suplementary_info/Sykam_B/4.CNF
- Suplementary_info/Sykam_B/40.CNF
- Suplementary_info/Sykam_B/41.CNF
- Suplementary_info/Sykam_B/42.CNF
- Suplementary_info/Sykam_B/43.CNF
- Suplementary_info/Sykam_B/44.CNF
- Suplementary_info/Sykam_B/45.CNF
- Suplementary_info/Sykam_B/46.CNF
- Suplementary_info/Sykam_B/47.CNF
- Suplementary_info/Sykam_B/48.CNF
- Suplementary_info/Sykam_B/49.CNF
- Suplementary_info/Sykam_B/5.CNF
- Suplementary_info/Sykam_B/50.CNF
- Suplementary_info/Sykam_B/51.CNF
- Suplementary_info/Sykam_B/52.CNF
- Suplementary_info/Sykam_B/53.CNF
- Suplementary_info/Sykam_B/54.CNF
- Suplementary_info/Sykam_B/55.CNF
- Suplementary_info/Sykam_B/56.CNF
- Suplementary_info/Sykam_B/57.CNF
- Suplementary_info/Sykam_B/58.CNF
- Suplementary_info/Sykam_B/59.CNF
- Suplementary_info/Sykam_B/6.CNF
- Suplementary_info/Sykam_B/60.CNF
- Suplementary_info/Sykam_B/61.CNF
- Suplementary_info/Sykam_B/62.CNF
- Suplementary_info/Sykam_B/63.CNF
- Suplementary_info/Sykam_B/64.CNF
- Suplementary_info/Sykam_B/65.CNF
- Suplementary_info/Sykam_B/66.CNF
- Suplementary_info/Sykam_B/67.CNF
- Suplementary_info/Sykam_B/68.CNF
- Suplementary_info/Sykam_B/69.CNF
- Suplementary_info/Sykam_B/7.CNF
- Suplementary_info/Sykam_B/70.CNF
- Suplementary_info/Sykam_B/71.CNF
- Suplementary_info/Sykam_B/72.CNF
- Suplementary_info/Sykam_B/73.CNF
- Suplementary_info/Sykam_B/74.CNF
- Suplementary_info/Sykam_B/75.CNF
- Suplementary_info/Sykam_B/76.CNF
- Suplementary_info/Sykam_B/77.CNF
- Suplementary_info/Sykam_B/78.CNF
- Suplementary_info/Sykam_B/79.CNF
- Suplementary_info/Sykam_B/8.CNF
- Suplementary_info/Sykam_B/80.CNF
- Suplementary_info/Sykam_B/81.CNF
- Suplementary_info/Sykam_B/82.CNF
- Suplementary_info/Sykam_B/83.CNF
- Suplementary_info/Sykam_B/84.CNF
- Suplementary_info/Sykam_B/85.CNF
- Suplementary_info/Sykam_B/86.CNF
- Suplementary_info/Sykam_B/87.CNF
- Suplementary_info/Sykam_B/88.CNF
- Suplementary_info/Sykam_B/89.CNF
- Suplementary_info/Sykam_B/9.CNF
- Suplementary_info/Sykam_B/90.CNF
- Suplementary_info/Sykam_B/91.CNF
- Suplementary_info/Sykam_B/92.CNF
- Suplementary_info/Sykam_B/93.CNF
- Suplementary_info/Sykam_B/94.CNF
- Suplementary_info/Sykam_B/95.CNF
- Suplementary_info/Sykam_B/96.CNF
- Suplementary_info/Sykam_B/97.CNF
- Suplementary_info/Sykam_B/98.CNF
- Suplementary_info/Sykam_B/99.CNF
