# Supplementary material for: Separation and recovery of exotic radiolanthanides from irradiated tantalum targets for half-life measurements
Source: PLoS One. 2020 Jul 9;15(7):e0235711. doi: 10.1371/journal.pone.0235711 (PMC7347176; doi:10.1371/journal.pone.0235711)
Supplement: S1 File — (ZIP) [file pone.0235711.s001.zip › Suplementary_info/ICP-MS_weights.xls]

## Sheet: Method_A
sample name	g 0.28 M HNO3	g 10 ppm Re	g stock
Dy	3.94196	0.019	0.08305
	3.94199	0.01892	0.08299
Gd	3.62055	0.0191	0.40932
	3.62051	0.01912	0.40932
Sm	3.61979	0.01847	0.33358
	3.61979	0.01845	0.33359
Tb	3.60831	0.02007	0.41203
	3.60832	0.02011	0.41211

## Sheet: Method_B
sample name	g 0.28 M HNO3	g 10 ppm Re	g stock
Dy	1.88592	0.02142	0.02002
	1.88595	0.0214	0.02004
						mit Re gross
Gd	1.95993	0.01997	0.02002			1.9799
	1.95996	0.01996	0.02004			1.97992
Sm	1.95628	0.01993	0.02035
	1.95634	0.01994	0.02038
Tb	1.95783	0.01981	0.02007			1.97764
	1.95787	0.01981	0.02008			1.97768
