# Supplementary material for: Separation and recovery of exotic radiolanthanides from irradiated tantalum targets for half-life measurements
Source: PLoS One. 2020 Jul 9;15(7):e0235711. doi: 10.1371/journal.pone.0235711 (PMC7347176; doi:10.1371/journal.pone.0235711)
Supplement: S1 File — (ZIP) [file pone.0235711.s001.zip › Suplementary_info/ICP_MS.xlsx]

## Sheet: Scan
	HNO3 1																						HNO3 1b																						HNO3+Re 1
Isotope	Intensity AVG		Intensity RSD		Mass Offset AVG		Mass Offset RSD		Conc. uncor AVG		Conc. uncor RSD		Concentration AVG		Concentration RSD		IS cor / B cor AVG		IS cor / B cor RSD		Flags		Intensity AVG		Intensity RSD		Mass Offset AVG		Mass Offset RSD		Conc. uncor AVG		Conc. uncor RSD		Concentration AVG		Concentration RSD		IS cor / B cor AVG		IS cor / B cor RSD		Flags		Intensity AVG		Intensity RSD		Mass Offset AVG
	[cps]		[%]		[u]		[%]				[%]				[%]		[cps]		[%]				[cps]		[%]		[u]		[%]				[%]				[%]		[cps]		[%]				[cps]		[%]		[u]
Sn116(LR)	1091.81		15.59		-0.002		229.38														-		1113.44		12.39		-0.0036		106.07														-		998.569		13.63		0.0001
Sn117(LR)	130		22.09		0.0082		135.86														-		138.824		20.2		-0.0042		263.2														-		91.176		31.23		-0.0014
Sn118(LR)	936.329		13.05		-0.0036		92.1														-		935.765		8.39		-0.0021		198.64														-		807.941		11.75		-0.0015
Sn119(LR)	184.706		28.91		0.0026		250.57														-		169.412		21.43		-0.0008		1217.18														-		150		25.71		0.0041
Sn120(LR)	674.706		11.63		-0.0006		1424.56														-		702.127		16.25		-0.0056		108.69														-		572.618		22.41		0.0009
Sn122(LR)	115.686		39.61		-0.0052		222.81														-		111.765		44.04		-0.0029		535.65														-		100.98		40.2		-0.0072
Sn124(LR)	120.588		45.98		-0.0028		580.32														-		134.314		33.26		0.0013		1309.63														-		131.373		41.81		-0.0009
Sb121(LR)	45.882		33.64		-0.0067		188.54														-		43.529		48.69		-0.0058		386.09														-		62.941		41.95		-0.0049
Sb123(LR)	34.902		72.04		-0.0167		224.7														-		54.902		68.53		-0.0015		1572.03														-		53.922		45.75		0.0044
Ba134(LR)	4056.84		6.36		0.0005		666.76														-		4329.7		10.81		0.0017		204.61														-		4006.78		10.39		0.0002
Ba135(LR)	800.9		12.52		0.0003		1282.75														-		827.965		12.75		-0.0039		120.47														-		764.941		13.97		-0.0037
Ba136(LR)	3339.31		8.02		0.0011		229.2														-		3339.33		7.85		0.0012		290.12														-		3482.68		7.87		0.0018
Ba137(LR)	586.882		19.25		-0.001		913.74														-		564.794		19.5		0.0026		356.1														-		500.029		26.46		-0.0056
Ba138(LR)	2328.43		13.32		0.0019		274.74														-		2162.06		9.08		0.0009		819.13														-		1955.94		12.24		0.0008
La139(LR)	98.529		59.15		-0.0094		290.22														-		95.588		76.38		-0.0142		113.15														-		322.059		28.24		0.0034
Ce140(LR)	119.118		51.69		-0.0076		385.43														-		122.059		47.42		0.0062		316.66														-		76.471		70.54		-0.0217
Pr141(LR)	58.824		67.1		0.0083		429.95														-		55.882		71.67		0.0172		307.27														-		47.059		74.85		0.002
Nd142(LR)	50.98		63.01		0.0116		442.52														-		48.039		65.64		-0.001		5119.42														-		25		70.71		0.0048
Nd143(LR)	8.824		198.87		-0.0018		1944.04														-		10.294		172.98		-0.006		483.3														-		15.686		140.41		0.001
Nd144(LR)	13.235		75.49		-0.0081		341.66														-		13.971		56.96		0.0026		1448.26														-		14.265		51.01		0.0012
Nd145(LR)	22.549		108.35		0.0087		599.6														-		16.667		135.78		0.0218		166.52														-		13.725		133.95		-0.0172
Nd146(LR)	12.745		131.01		-0.0002		19505.5														-		9.314		141.05		0.0026		908.4														-		27.941		122.04		0.0143
Sm147(LR)	13.235		165.18		-0.0057		294.56														-		14.706		121.09		0.0013		3067.97														-		10.294		201.43		-0.0052
Sm148(LR)	20.882		92.74		0.0005		8408.74														-		26.471		58.09		-0.0338		180.72														-		24.02		99.56		-0.0039
Sm149(LR)	36.275		76.6		-0.018		336.49														-		33.824		84.22		-0.0066		682.18														-		29.412		80.84		-0.0112
Sm150(LR)	23.235		75.34		-0.0107		443.46														-		22.451		98.49		-0.0006		10819.8														-		35.882		45.57		-0.0114
Sm152(LR)	39.706		64.91		0.0075		698.56														-		32.353		101.36		0.0086		330.64														-		17.647		116.73		0.0213
Sm154(LR)	91.176		65.63		-0.0042		577.13														-		64.706		47.22		-0.0105		190.17														-		79.412		50.07		-0.0023
Eu151(LR)	64.216		70.45		0.0029		1486.66														-		42.647		71.09		-0.0006		7338.8														-		44.118		72.16		0.0196
Eu153(LR)	58.824		77.99		-0.0081		568.42														-		41.667		66.33		-0.0195		197.07														-		33.824		68.85		-0.0147
Gd155(LR)	204.412		40.15		0.0052		407.06														-		180.882		45.19		0.0043		351.42														-		163.235		45.02		0.0003
Gd156(LR)	144.118		49.27		-0.0014		1402.92														-		125		58.31		-0.0127		234.02														-		145.588		42.6		-0.0088
Gd157(LR)	113.235		46.91		-0.003		840.79														-		88.235		53.12		-0.011		262.15														-		119.118		46.06		-0.0068
Gd158(LR)	63.725		33.64		-0.0121		243.26														-		54.314		68.71		0.0023		1670.01														-		49.608		55.3		0.0195
Gd160(LR)	42.157		57.83		0.0003		9824														-		40.686		60.54		-0.0083		554.11														-		26.471		77.3		-0.0153
Tb159(LR)	37.745		89.72		-0.0366		140.44														-		21.569		99.5		0.0174		326.32														-		32.843		88.11		0.0103
Dy161(LR)	21.569		111.86		0.0109		500.12														-		24.02		86.63		-0.0024		1791.76														-		18.627		95.6		-0.0024
Dy162(LR)	32.353		82.91		0.0305		154.73														-		44.118		42.64		-0.0115		521.17														-		36.765		99.47		0.0066
Dy163(LR)	26.471		113.09		-0.0153		296.12														-		27.941		94.28		0.0025		2217.98														-		17.647		120.26		0.0028
Dy164(LR)	33.333		88.39		-0.0048		1326.55														-		23.529		107.16		-0.0013		5422														-		27.451		110.38		0.0029
Ho165(LR)	28.922		108.82		0.0069		680.89														-		25		93.54		0.0176		168.36														-		24.51		141.45		-0.0083
Er166(LR)	20.948		74.42		0.0069		633.25														-		18.177		95.66		-0.0073		804.58														-		15.686		93.47		-0.0088
Er167(LR)	20.85		66.6		-0.0056		852.22														-		24.706		59.21		-0.0141		334.18														-		19.206		50.86		-0.0223
Er168(LR)	29.314		79.68		-0.0169		295.24														-		32.353		33.93		0.0067		844.12														-		25.98		95.48		-0.005
Er170(LR)	26.667		62.34		0.0108		398.52														-		25.686		68.94		0.0134		371.4														-		28.137		53.88		-0.0255
Tm169(LR)	110.529		333.42		0.0056		854.23														-		18.824		93.69		0.0043		775.57														-		24.958		67.31		0.0216
Yb172(LR)	13.324		83.49		-0.0123		452.91														-		16.422		70.58		0.0267		237.42														-		18.782		62.89		0.0117
Yb173(LR)	14.706		72.59		-0.0139		413.37														-		12.941		65.59		0.0049		856.43														-		11.667		98.86		0.0379
Yb174(LR)	25.294		84.39		-0.0105		642.76														-		20.098		89.24		-0.0153		380.61														-		25		72.11		-0.0459
Yb176(LR)	12.745		106.23		0.006		966.04														-		11.863		92.65		-0.034		143.62														-		26.471		64.09		-0.0199
Lu175(LR)	25.588		60.18		-0.0098		467.89														-		19.02		70.86		-0.037		142.96														-		20.518		78.12		0.0167
Hf177(LR)	19.402		54.81		0.0221		289.9														-		13.184		84.22		-0.0017		3555.02														-		14.771		92.92		-0.0125
Hf178(LR)	15.114		67.4		-0.0085		802.64														-		11.895		104.84		-0.0229		214.76														-		7.059		130.27		-0.0112
Hf179(LR)	12.598		64.26		0.0195		383.58														-		13.193		87.76		-0.027		203.81														-		15.49		93.16		0.012
Hf180(LR)	17.549		83.21		-0.0133		479.36														-		16.569		91.81		-0.0007		9765.76														-		13.824		143.02		0.0186
Ta181(LR)	84.706		47.61		-0.0029		562.81														-		94.118		26.58		-0.0098		165.6														-		79.412		42.35		0.0004
Re185(LR)	101.471		44.82		0.0017		1948.9														-		95.588		57.18		-0.0008		4429.2														-		443253		2.51		0.0004
Re187(LR)	169.118		39.64		-0.0127		196.21														-		185.294		55.85		0.0068		406.53														-		737706		2.65		0
Ba134(MR)	152.941		57.47		0.0015		99.78														-		155.882		33.8		0.0006		293.78														-		167.647		39.72		0.0019
Ba135(MR)	14.951		99.05		0.0005		722.31														-		16.912		97.57		0.0002		1304.51														-		23.284		70.47		0.002
Ba136(MR)	133.824		59.42		0.0022		98.66														-		136.765		36.63		0.0008		159.64														-		151.471		38.91		0.003
Ba137(MR)	11.029		105.12		-0.0003		1408.32														-		19.853		89.21		0.001		367.8														-		17.647		93.9		0
Ba138(MR)	102.941		56.88		0.0004		670.52														-		101.471		40.36		0.0003		709.32														-		79.412		74.86		0.001
La139(MR)	10.049		128.69		0.0005		631.09														-		10.294		133.57		0.001		368.66														-		18.873		106.49		-0.0006
Ce140(MR)	10.294		107.2		0.0021		120.38														-		9.559		108.72		-0.0009		327.93														-		10.294		84.8		0.0011
Pr141(MR)	8.824		124.81		0.0007		652.52														-		8.088		153.98		-0.0007		336.78														-		5.392		149.05		-0.0002
Nd142(MR)	8.824		171.8		0.0011		215.68														-		13.235		151.08		0.0011		327.13														-		5.882		185.83		0.0007
Nd143(MR)	5.392		149.05		0.0012		319.5														-		5.882		132.66		0.0008		506.54														-		4.902		167.96		0.0019
Nd144(MR)	20.588		167.57		0.002		276.85														-		13.235		178.17		-0.0015		238.4														-		1.471		412.31		0.0003
Nd145(MR)	3.676		159.69		0.0017		166.59														-		4.412		198.87		0		8600.69														-		5.392		124.49		0.0012
Nd146(MR)	7.843		104.38		0.001		473.15														-		8.333		107.53		-0.0004		1271.8														-		5.147		165.73		0.0007
Sm147(MR)	3.676		199.87		0.001		309.98														-		8.088		143.96		-0.001		387.45														-		8.824		139.57		0.0003
Sm148(MR)	4.412		222.67		0.0006		413.96														-		7.353		199.87		0.0006		381.04														-		1.471		412.31		0.0001
Sm149(MR)	5.147		123.2		-0.0002		1524.76														-		7.353		147.94		0.0009		466.52														-		3.676		199.87		0.0004
Sm150(MR)	7.843		196.89		0.0017		165.99														-		8.333		162.02		0.0013		308.78														-		3.431		285.54		-0.0004
Sm152(MR)	9.804		225.36		0.001		310.33														-		16.667		141.42		0.0002		2557.78														-		4.902		225.36		0.0008
Sm154(MR)	8.824		171.8		-0.001		363.08														-		4.412		299.54		-0.0002		1547.85														-		2.941		282.29		0.0009
Eu151(MR)	5.637		147.69		-0.0008		450.09														-		10.294		73.13		-0.0006		858.65														-		11.029		125.96		-0.0009
Eu153(MR)	8.824		160.04		-0.0009		527.28														-		5.147		150.17		0.0018		135.04														-		12.99		101.36		0.0003
Gd155(MR)	12.255		98.01		-0.0032		125.37														-		12.745		98.4		0.0015		376.86														-		12.01		86.63		-0.0004
Gd156(MR)	5.882		185.83		0.0008		181.72														-		8.824		171.8		0.0005		734.02														-		10.294		123.2		-0.0002
Gd157(MR)	3.186		187.97		0.0004		942.77														-		5.392		170.1		0.0021		162.49														-		6.618		151.08		-0.0002
Gd158(MR)	11.765		169.96		0.0007		465.69														-		7.353		159.69		-0.0011		288.05														-		2.941		282.29		0.0003
Gd160(MR)	4.902		225.36		0.0012		313.46														-		7.353		199.87		-0.0002		1386.01														-		4.412		299.54		-0.0003
Tb159(MR)	12.99		108.11		-0.0009		552.04														-		5.147		150.17		0.0001		2837.54														-		11.275		103.52		-0.0008
Dy161(MR)	9.069		145.51		-0.0022		174.17														-		5.392		170.1		0.0001		2738.98														-		3.922		196.89		-0.0004
Dy162(MR)	10.294		258.43		-0.0005		607.77														-		4.412		299.54		0.0003		768.71														-		7.843		196.89		0
Dy163(MR)	11.029		138.12		-0.0002		2702.33														-		7.108		116.81		0.0014		318.35														-		6.863		148.63		-0.0004
Dy164(MR)	2.941		412.31		0.0011		134.52														-		15.196		145.39		0.0012		273.45														-		1.471		412.31		0.0011
Ho165(MR)	5.882		152.45		-0.0008		559.15														-		4.657		170.01		0.0025		147.88														-		7.353		147.94		-0.001
Er166(MR)	6.127		150.37		-0.0002		2143.65														-		6.127		181.7		-0.0015		297.39														-		4.657		141.05		0.0008
Er167(MR)	6.863		98.23		0.0019		217.15														-		16.176		100.12		0.0026		215.54														-		14.461		109.77		-0.0009
Er168(MR)	26.471		121.03		-0.0008		726.22														-		5.882		412.31		0		9356.41														-		11.765		169.96		-0.0002
Er170(MR)	13.725		148.63		0.0008		665.66														-		4.412		222.67		0.0006		568.87														-		5.882		185.83		0.0019
Tm169(MR)	7.353		135.19		-0.0019		235.87														-		9.559		163.65		0.0023		157.46														-		4.412		198.87		0.0005
Lu175(MR)	6.127		150.37		-0.0003		1311.91														-		8.333		125		-0.0003		1838.56														-		8.088		163.38		-0.0005
Hf177(MR)	5.637		147.69		0.0012		473.12														-		6.618		111.43		0.0012		449.93														-		6.618		135.51		0.0009
Hf178(MR)	9.804		116.33		0.0007		491.08														-		1.471		282.29		0.0002		971.04														-		5.392		170.1		0.001
Hf179(MR)	3.922		161.44		0.0017		283.62														-		6.618		117.92		0.0002		2378.37														-		5.392		149.05		0.0002
Hf180(MR)	5.882		185.83		-0.0001		2180.33														-		8.333		162.02		-0.0012		327.57														-		9.314		141.05		-0.0012
Ta181(MR)	9.804		116.33		-0.0017		297.51														-		6.127		181.7		-0.0005		721.5														-		9.069		128.15		0.0006
Re185(MR)	8.824		109.33		-0.0009		578.7														-		13.235		97.18		-0.0015		254.52														-		14645.7		3.83		-0.0006
Re187(MR)	13.725		133.95		0.0012		386.49														-		7.353		199.87		-0.0008		418.86														-		23805.4		6.08		-0.0003
Flags: S=Amplifier Skipped D=Intensity Defocussed O=Overflow
